# Supplementary material for: Surgical treatment of cervical spondylosis in patients 80 years of age and older—A retrospective observational study
Source: PLoS One. 2019 Jun 26;14(6):e0217725. doi: 10.1371/journal.pone.0217725 (PMC6594602; doi:10.1371/journal.pone.0217725)
Supplement: S1 Dataset — (XLSX) [file pone.0217725.s001.xlsx]

## Sheet: 80>
	age	path	procedure	preop NCSS	amount	postop NCSS	amount	improving score	improving rate
1	82	CS	laminoplasty	221	5	453	12	7	77.7778
2	83	CS	laminoplasty	323	8	323	8	0	0
3	88	CS,OPLL	laminoplasty	323	8	433	10	2	33.3333
4	85	CS	laminoplasty	112	4	443	11	7	70
5	87	CS	laminoplasty	132	6	333	9	3	37.5
6	84	CS	ACDF	222	6	443	11	5	62.5
7	82	CS	ACDF	322	7	443	11	4	57.1429
8	88	CS	laminoplasty	254	11	354	12	1	33.3333
9	80	CS	laminectomy	111	3	222	6	3	27.2727
10	88	CS	laminoplasty	223	7	223	7	0	0
11	84	CS	laminoplasty	113	5	344	11	6	66.6667
12	80	CS	laminoplasty	222	6	432	9	3	37.5
13	83	CS	laminoplasty	122	5	343	10	5	55.5556
14	83	CS	laminoplasty	112	4	312	6	2	20
					6.07143		9.5
					1.98077		1.99105

## Sheet: ≥79
	age	path	procedure	preop NCSS	amount	postop NCSS	amount	improving score	improving rate
1	50	CS	ACDF	343	10	453	12	2	50
2	67	OPLL	laminectomy	533	11	443	11	0	0
3	77	OPLL	laminoplasty	232	7	333	9	2	28.5714
4	39	CS	ACDH 7mmX2, 8X2	343	10	553	13	3	75
5	66	CS	ACDF	553	13	553	13	0	0
6	46	CS	ACDF	522	9	553	13	4	80
7	74	CS	laminoplasty	121	4	553	13	9	90
8	59	CS	laminoplasty	333	9	543	12	3	60
9	51	CS	ACDF	552	12	553	13	1	50
10	45	CS	laminoplasty	422	8	522	9	1	16.6667
11	49	OPLL	ACDF	552	12	553	13	1	50
12	71	CS	laminoplasty	443	11	553	13	2	66.6667
13	55	CS	laminoplasty	522	9	533	11	2	40
14	79	OPLL	laminectomy	333	9	433	10	1	20
15	49	CS	laminoplasty	333	9	554	14	5	100
16	67	OPLL	ACDF	543	12	553	13	1	50
17	58	OPLL	lamimoplasty	332	8	343	10	2	33.3333
18	25	CS	corpectomy	534	12	544	13	1	50
19	45	CS	laminopasty	453	12	454	13	1	50
20	57	CS	laminoplasty	433	10	543	12	2	50
21	55	CS	ACDF	453	12	553	13	1	50
22	63	CS	laminoplasty	442	10	552	12	2	50
23	77	CS	laminectomy	122	5	454	13	8	88.8889
24	73	CS	ACDF	223	7	444	12	5	71.4286
25	72	CS	laminoplasty	322	7	443	11	4	57.1429
26	65	CS	ACDF	442	10	553	13	3	75
27	76	CS	ACDF	343	10	343	10	0	0
28	73	CS	laminoplasty	333	9	453	12	3	60
29	66	CS	ACDF	343	10	443	11	1	25
30	67	CS	ACDF	322	7	433	10	3	42.8571
31	49	CS	ACDF	533	11	544	13	2	66.6667
32	54	CS	ACDF	533	11	554	14	3	100
33	60	OPLL	Williams-Isu	422	8	433	10	2	33.3333
34	57	OPLL,CS	laminoplasty	532	10	553	13	3	75
35	67	CS	ACDF	543	12	543	12	0	0
36	75	CS	laminoplasty	223	7	223	7	0	0
37	65	CS	ACDF	353	11	453	12	1	33.3333
38	61	CS	laminoplasty	332	8	442	10	2	33.3333
39	42	CS	ACDF	523	10	554	14	4	100
40	78	CS	ACDF	222	6	443	11	5	62.5
41	67	CS	ACDF	111	3	321	6	3	27.2727
42	47	CS	ACDF	542	11	552	12	1	33.3333
43	61	CS	laminoplasty	311	5	443	11	6	66.6667
44	56	CS	ACDF	522	9	544	13	4	80
45	75	CS	laminoplasty	453	12	453	12	0	0
46	46	CS	laminoplasty	333	9	443	11	2	40
47	65	CS	laminoplasty	234	9	454	13	4	80
48	78	CS	laminectomy+LMS	113	5	333	9	4	44.4444
49	68	CS	foraminotomy+PS	553	13	554	14	1	100
50	38	CS	ACDF	332	8	553	13	5	83.3333
51	43	CS	ACDF	523	10	524	11	1	25
52	63	CS	ACDF	332	8	344	11	3	50
53	75	CS, OPLL	laminoplasty+LMS	112	4	554	14	10	100
54	78	CS	ACDF	522	9	532	10	1	20
55	75	CS	laminopasty	434	11	554	14	3	100
56	44	CS	laminoplasty	532	10	543	12	2	50
57	76	OPLL	laminoplasty	323	8	543	12	4	66.6667
58	74	CS	laminoplasty	223	7	333	9	2	28.5714
59	57	CS	ACDF	542	11	553	13	2	66.6667
60	62	CS	laminoplasty, LMS	223	7	454	13	6	85.7143
61	53	CS	laminoplasty	552	12	553	13	1	50
62	72	CS	ACDF	232	7	553	13	6	85.7143
63	58	CS	laminoplasty	113	5	343	10	5	55.5556
64	49	CS	ACDF	331	7	552	12	5	71.4286
65	60	CS	ACDF	443	11	554	14	3	100
66	73	CS	laminoplasty	223	7	443	11	4	57.1429
67	59	CS	laminoplasty	532	10	533	11	1	25
68	61	CS	laminoplasty	353	11	353	11	0	0
69	43	CS	laminoplasty	442	10	553	13	3	75
70	47	CS	ACDF	442	10	542	11	1	25
71	42	CS	ACDF	532	10	553	13	3	75
72	63	CS	ACDF	534	12	554	14	2	100
73	76	CS	ACDF	233	8	223	7	-1	-16.6667
74	41	CS	ACDF	552	12	554	14	2	100
75	58	CS	ACDF	533	11	553	13	2	66.6667
76	59	OPLL	laminoplasty	552	12	552	12	0	0
77	76	CS	laminoplasty	332	8	554	14	6	100
78	60	CS	ACDF	523	10	534	12	2	50
79	55	CS	microdiscectomy	553	13	554	14	1	100
80	64	CS	laminoplasty	121	4	353	11	7	70
81	70	OPLL	laminoplasty	323	8	434	11	3	50
82	76	CS	laminoplasty	113	5	223	7	2	22.2222
83	71	CS	laminoplsty	111	3	222	6	3	27.2727
84	42	CS	ACDF	432	9	553	13	4	80
85	75	CS	laminoplasty	111	3	111	3	0	0
86	46	CS	laminoplasty	432	9	533	11	2	40
87	59	CS	laminoplasty	323	8	553	13	5	83.3333
88	60	CS	laminoplasty	322	7	322	7	0	0
89	39	CS	laminoplasty	422	8	553	13	5	83.3333
90	64	CS	ACDF	433	10	434	11	1	25
91	64	CS	ACDF	552	12	553	13	1	50
92	67	CS	laminoplasty	433	10	553	13	3	75
93	79	CS	ACDF	143	8	143	8	0	0
94	78	CS	ACDF	523	10	554	14	4	100
					9.01064		11.617
					2.43422		2.10928
